# Supplementary material for: DNA-Methylation Analysis as a Tool for Thymoma Classification
Source: Cancers (Basel). 2022 Nov 29;14(23):5876. doi: 10.3390/cancers14235876 (PMC9738683; doi:10.3390/cancers14235876)
Supplement: Supplementary file 1 [file cancers-14-05876-s001.zip]

Archive with 1 entries (1 files):
- cancers-1971900-supplementary.pdf
